# Supplementary material for: Clinical Outcomes of COPD Patients Hospitalized for SARS-Cov-2 Infection During the Omicron Era: Comparative Effectiveness of Initiating Remdesivir in Addition to Corticosteroids Versus Corticosteroids Alone
Source: Viruses. 2025 Oct 29;17(11):1438. doi: 10.3390/v17111438 (PMC12656847; doi:10.3390/v17111438)
Supplement: Supplementary file 1 [file viruses-17-01438-s001.zip]

Archive with 1 entries (1 files):
- viruses-3890145-supplementary.pdf
